# Supplementary material for: Impact of Rural Trauma Team Development Education on Prehospital Time, Referral-to-Dispatch Interval, and Neurological and Musculoskeletal Injury Outcomes: Cluster Randomized Controlled Trial
Source: JMIR Hum Factors. 2026 Apr 20;13:e82591. doi: 10.2196/82591 (PMC13094805; doi:10.2196/82591)
Supplement: Multimedia Appendix 19 [file humanfactors-v13-e82591-s019.zip]

Archive with 3 entries (3 files):
- Missing Data Multiple Imputation 12202025_No Graph Link.do
- Appendix 11 Data analysis code part 1_01142026.do
- Appendix 12 Data analysis code part 2_12202025.do
