# Supplementary material for: Impact of Rural Trauma Team Development Education on Prehospital Time, Referral-to-Dispatch Interval, and Neurological and Musculoskeletal Injury Outcomes: Cluster Randomized Controlled Trial
Source: JMIR Hum Factors. 2026 Apr 20;13:e82591. doi: 10.2196/82591 (PMC13094805; doi:10.2196/82591)
Supplement: Multimedia Appendix 19 [file humanfactors-v13-e82591-s019.zip › Missing Data Multiple Imputation 12202025_No Graph Link.do]

clear all
set more off
use "C:\Users\.......\Motorcycle analysis.dta", clear

**check missing values***
mdesc

recode injury_outcome (1=0) (2=1) (4=.), gen(injury_outcome01) //0=survived  1=dead
*recode gos_12weeks (1=0)(2=1)(3=1)(4=2)(5=3) (6=.) , gen(gos_12weeks01) //6=lost to follow-up


**Multiple Imputation Set up**
mi set wide
capture mi unregister _all

*Register variables for imputation
mi register imputed injury_outcome01 total_tefs total_gcs gos_numeric

*other variables to be included in the imputation that help to predict missing values
mi register regular age education sex


*--- Quick missingness check
misstable summarize total_tefs ///
                   total_gcs gos_numeric injury_outcome01 age education


**Perform Multiple Imputation using appropriate models
*1. Logit model for binary variable (gos_category followup )
*2. Ordered logit for ordinal variables ()
*3. Regression for continous variables (ref_exit_interv total_tefs total_gcs  gos_numeric )
*4. mlogit for categorical variables (gos_12weeks injury_outcome comorbidity)

*--- Impute (augment helps with perfect prediction; iterate helps convergence)
set seed 123456
mi impute chained ///
    (mlogit, augment)  injury_outcome01 ///
	(ologit,augment) gos_numeric ///
	(regress)  total_tefs total_gcs  ///
    = c.age i.sex , add(5) burnin(10) rseed(123456) noisily

save "C:\Users\.......\Motorcycle_Analysis_Multiple_Imputation.dta", replace

*************************************************************************************************************************************************************************
//Appendix 11 


//Pre_Post Pandemic 
gen pandemic_status=0
replace pandemic_status= 0 if (study_period<=2)
replace pandemic_status= 1 if (study_period >=3)

label var pandemic_status "Pandemic Status"
label define pandemic_status_label 0 "Pre Pandemic" 1 "Post Pandemic"
label value pandemic_status pandemic_status_label
tabulate pandemic_status
tabulate pandemic_status  hospital_cat, chi2 exact expected col

/* If injury outcome is death- using injury_outcome variable*/
/********************************************/
gen injury_outcome_died = .
replace injury_outcome_died= 0 if _1_injury_outcome01 ==0
replace injury_outcome_died= 1 if _1_injury_outcome01 ==1
label define injury_outcome_died_label 0 "Survived" 1 "Died" 
label values injury_outcome_died injury_outcome_died_label
tabulate injury_outcome_died  hospital_cat, chi2 exact expected col

gen ref_exit_interv_cat = .
replace ref_exit_interv_cat = 0 if ref_exit_interv <=2
replace ref_exit_interv_cat = 1 if ref_exit_interv_cat >2

gen ref_exit_interv_cat_1hr = .
replace ref_exit_interv_cat_1hr= 0 if ref_exit_interv <=1
replace ref_exit_interv_cat_1hr= 1 if ref_exit_interv >1
label define ref_exit_interv_cat_1hr_label 0 "less than/equal 1 Hour" 1 "More than 1 Hour" 
label values ref_exit_interv_cat_1hr ref_exit_interv_cat_1hr_label
tabulate ref_exit_interv_cat_1hr, missing

gen prehospital_interval_cat_1hr = .
replace prehospital_interval_cat_1hr= 0 if prehospital_interval <=1
replace prehospital_interval_cat_1hr= 1 if prehospital_interval >1
label define prehospital_1hr_label 0 "less than/equal 1 Hour" 1 "More than 1 Hour" 
label values prehospital_interval_cat_1hr prehospital_1hr_label
tabulate prehospital_interval_cat_1hr, missing


//Injury outcome Died
tabulate pandemic_status  injury_outcome_died, chi2 exact expected col

/*****************************************************************************************************************/
//Bivariate analysis with all-cause mortality
melogit injury_outcome_died age || hospital_cat:,or
melogit injury_outcome_died sex || hospital_cat:,or
melogit injury_outcome_died i.injury_mechanism || hospital_cat:,or
melogit injury_outcome_died nohelmet|| hospital_cat:,or
melogit injury_outcome_died mode_of_arrival || hospital_cat:,or
melogit injury_outcome_died prehospital_care || hospital_cat:,or
melogit injury_outcome_died prehospital_interval_cat || hospital_cat:,or
melogit injury_outcome_died ref_exit_interv_cat || hospital_cat:,or
melogit injury_outcome_died serious_injuries || hospital_cat:,or
melogit injury_outcome_died medical_illness|| hospital_cat:,or
melogit injury_outcome_died kts_cat|| hospital_cat:,or
melogit injury_outcome_died gcs_cat|| hospital_cat:,or
melogit injury_outcome_died pandemic_status|| hospital_cat:,or

/******************************************************************************************************************************/
//Testing for confounders
melogit injury_outcome_died mode_of_arrival ib2.serious_injuries ref_exit_interv_cat serious_injuries prehospital_interval_cat  || hospital_cat:,or  //mode of arrival was signicant at bivariate but not anymore in multivariate- could be due to confounding effect.
melogit injury_outcome_died mode_of_arrival ib2.serious_injuries ref_exit_interv_cat serious_injuries age || hospital_cat:,or
melogit injury_outcome_died mode_of_arrival ib2.serious_injuries ref_exit_interv_cat serious_injuries sex || hospital_cat:,or
melogit injury_outcome_died mode_of_arrival ib2.serious_injuries ref_exit_interv_cat serious_injuries injury_mechanism || hospital_cat:,or

//dropping the mode of arrival
melogit injury_outcome_died serious_injuries ref_exit_interv_cat serious_injuries  || hospital_cat:,or
melogit injury_outcome_died serious_injuries ref_exit_interv_cat serious_injuries age || hospital_cat:,or
melogit injury_outcome_died serious_injuries ref_exit_interv_cat serious_injuries sex || hospital_cat:,or
melogit injury_outcome_died serious_injuries ref_exit_interv_cat serious_injuries injury_mechanism || hospital_cat:,or

//Final Model
melogit injury_outcome_died mode_of_arrival serious_injuries ref_exit_interv_cat serious_injuries injury_mechanism || hospital_cat:,or
melogit injury_outcome_died serious_injuries ref_exit_interv_cat serious_injuries injury_mechanism || hospital_cat:,or
estat icc
estat ic


/*Two-level multilevel*/
**Random intercept model
mixed death_day || hospital_cat:
estat icc
estat ic

**Fixed level 1 Predictor with randomly varying intercepts
mixed death_day age || hospital_cat:
mixed death_day age || hospital_cat:

melogit injury_outcome_died age || hospital_cat:,or
melogit injury_outcome_died ib2.sex || hospital_cat:,or
melogit injury_outcome_died ib1.injury_mechanism || hospital_cat:,or
melogit injury_outcome_died i.mode_of_arrival || hospital_cat:,or
melogit injury_outcome_died ib1.prehospital_care || hospital_cat:,or
melogit injury_outcome_died i.ref_exit_interv_cat || hospital_cat:,or
melogit injury_outcome_died ib2.serious_injuries || hospital_cat:,or

//Potential confounders
melogit injury_outcome_died ib0.neuro_rx || hospital_cat:,or
melogit injury_outcome_died ib4.ct_diagnosis || hospital_cat:,or
melogit injury_outcome_died ib1.kts_cat || hospital_cat:,or
melogit injury_outcome_died ib1.gcs_cat || hospital_cat:,or
melogit injury_outcome_died prehospital_interval_cat || hospital_cat:,or


melogit injury_outcome_died age sex i.injury_mechanism i.mode_of_arrival ib1.prehospital_care i.ref_exit_interv_cat ib2.serious_injuries ib1.kts_cat ib1.gcs_cat ib4.ct_diagnosis ib0.neuro_rx i.commute_distance_new|| hospital_cat:,or
melogit injury_outcome_died i.mode_of_arrival ib1.prehospital_care i.ref_exit_interv_cat ib2.serious_injuries i.injury_mechanism ib1.kts_cat ib1.gcs_cat ib4.ct_diagnosis ib0.neuro_rx  || hospital_cat:,or
estat icc
estat ic

melogit injury_outcome_died ib1.prehospital_care i.ref_exit_interv_cat ib2.serious_injuries i.injury_mechanism ib1.kts_cat ib1.gcs_cat ib4.ct_diagnosis ib0.neuro_rx || hospital_cat:,or
estat icc
estat ic

//Final Model
melogit injury_outcome_died ib1.prehospital_care i.ref_exit_interv_cat ib1.kts_cat ib1.gcs_cat ib4.ct_diagnosis ib0.neuro_rx  || hospital_cat:,or
estat icc
estat ic
********************************************************************************


//Additional Analysis from the Reviewers 

melogit prehospital_interval_cat_1hr age || hospital_cat:,or  
melogit prehospital_interval_cat_1hr ib2.sex || hospital_cat:,or 
melogit prehospital_interval_cat_1hr ib1.injury_mechanism || hospital_cat:,or 
melogit prehospital_interval_cat_1hr i.mode_of_arrival || hospital_cat:,or 
melogit prehospital_interval_cat_1hr ib1.prehospital_care || hospital_cat:,or 
melogit prehospital_interval_cat_1hr i.ref_exit_interv_cat || hospital_cat:,or 
melogit prehospital_interval_cat_1hr ib2.serious_injuries || hospital_cat:,or  
melogit prehospital_interval_cat_1hr i.commute_distance_new || hospital_cat:,or  
melogit prehospital_interval_cat_1hr i.mode_of_arrival || hospital_cat:,or  


//Potential confounders
melogit prehospital_interval_cat_1hr ib0.neuro_rx || hospital_cat:,or //
melogit prehospital_interval_cat_1hr ib4.ct_diagnosis || hospital_cat:,or //
melogit prehospital_interval_cat_1hr ib1.kts_cat || hospital_cat:,or //
melogit prehospital_interval_cat_1hr ib1.gcs_cat || hospital_cat:,or  //

melogit prehospital_interval_cat_1hr age sex i.injury_mechanism i.mode_of_arrival ib1.prehospital_care i.ref_exit_interv_cat ib2.serious_injuries ib1.kts_cat ib1.gcs_cat ib4.ct_diagnosis ib0.neuro_rx i.commute_distance_new i.mode_of_arrival|| hospital_cat:,or
melogit prehospital_interval_cat_1hr age sex i.injury_mechanism i.mode_of_arrival ib1.prehospital_care i.ref_exit_interv_cat ib2.serious_injuries ib1.kts_cat ib4.ct_diagnosis ib0.neuro_rx i.commute_distance_new  || hospital_cat:,or
melogit prehospital_interval_cat_1hr age sex i.injury_mechanism i.mode_of_arrival ib1.prehospital_care i.ref_exit_interv_cat ib2.serious_injuries ib4.ct_diagnosis ib0.neuro_rx i.commute_distance_new || hospital_cat:,or
melogit prehospital_interval_cat_1hr age sex i.injury_mechanism ib1.prehospital_care i.ref_exit_interv_cat ib2.serious_injuries ib4.ct_diagnosis ib0.neuro_rx i.commute_distance_new  || hospital_cat:,or
melogit prehospital_interval_cat_1hr age sex i.injury_mechanism ib1.prehospital_care i.ref_exit_interv_cat ib4.ct_diagnosis ib0.neuro_rx i.commute_distance_new  || hospital_cat:,or
melogit prehospital_interval_cat_1hr age sex i.injury_mechanism ib1.prehospital_care i.ref_exit_interv_cat ib0.neuro_rx i.commute_distance_new || hospital_cat:,or
melogit prehospital_interval_cat_1hr age i.injury_mechanism ib1.prehospital_care i.ref_exit_interv_cat ib0.neuro_rx i.commute_distance_new || hospital_cat:,or

melogit prehospital_interval_cat_1hr i.injury_mechanism ib1.prehospital_care i.ref_exit_interv_cat ib0.neuro_rx i.commute_distance_new || hospital_cat:,or
estat icc
estat ic

//Confounder testing
melogit prehospital_interval_cat_1hr ib1.prehospital_care i.ref_exit_interv_cat ib0.neuro_rx ib4.ct_diagnosis ib1.kts_cat ib1.gcs_cat i.commute_distance_new  || hospital_cat:,or
estat icc
estat ic


//Final Model
melogit prehospital_interval_cat_1hr ib1.prehospital_care i.ref_exit_interv_cat ib0.neuro_rx i.commute_distance_new || hospital_cat:,or
estat icc
estat ic

********************************************************************************
//Referral exit model- Additional analysis from review comments
melogit ref_exit_interv_cat_1hr age || hospital_cat:,or  
melogit ref_exit_interv_cat_1hr ib2.sex || hospital_cat:,or 
melogit ref_exit_interv_cat_1hr ib1.injury_mechanism || hospital_cat:,or
melogit ref_exit_interv_cat_1hr i.mode_of_arrival || hospital_cat:,or
melogit ref_exit_interv_cat_1hr ib1.prehospital_care || hospital_cat:,or
melogit ref_exit_interv_cat_1hr ib2.serious_injuries || hospital_cat:,or
melogit ref_exit_interv_cat_1hr  i.commute_distance_new || hospital_cat:,or  


//Potential confounders
melogit ref_exit_interv_cat_1hr ib0.neuro_rx || hospital_cat:,or
melogit ref_exit_interv_cat_1hr ib4.ct_diagnosis || hospital_cat:,or
melogit ref_exit_interv_cat_1hr ib1.kts_cat || hospital_cat:,or
melogit ref_exit_interv_cat_1hr ib1.gcs_cat || hospital_cat:,or
melogit ref_exit_interv_cat_1hr prehospital_interval_cat || hospital_cat:,or


melogit ref_exit_interv_cat_1hr age sex i.injury_mechanism i.mode_of_arrival ib1.prehospital_care ib2.serious_injuries ib1.kts_cat ib1.gcs_cat ib4.ct_diagnosis ib0.neuro_rx i.commute_distance_new || hospital_cat:,or
melogit ref_exit_interv_cat_1hr age sex i.injury_mechanism i.mode_of_arrival ib2.serious_injuries ib1.kts_cat ib1.gcs_cat ib4.ct_diagnosis ib0.neuro_rx || hospital_cat:,or
melogit ref_exit_interv_cat_1hr age sex i.injury_mechanism i.mode_of_arrival ib2.serious_injuries ib1.gcs_cat ib4.ct_diagnosis ib0.neuro_rx || hospital_cat:,or
melogit ref_exit_interv_cat_1hr age sex i.injury_mechanism i.mode_of_arrival ib1.gcs_cat ib4.ct_diagnosis ib0.neuro_rx || hospital_cat:,or
melogit ref_exit_interv_cat_1hr age sex i.injury_mechanism i.mode_of_arrival ib4.ct_diagnosis ib0.neuro_rx || hospital_cat:,or
melogit ref_exit_interv_cat_1hr age i.injury_mechanism i.mode_of_arrival ib4.ct_diagnosis ib0.neuro_rx || hospital_cat:,or

melogit ref_exit_interv_cat_1hr age i.injury_mechanism ib4.ct_diagnosis ib0.neuro_rx || hospital_cat:,or
estat icc
estat ic

//Controling for confounders
melogit ref_exit_interv_cat_1hr age i.injury_mechanism ib4.ct_diagnosis ib0.neuro_rx ib1.kts_cat ib1.gcs_cat prehospital_interval_cat || hospital_cat:,or
estat icc
estat ic


//Final Model
melogit ref_exit_interv_cat_1hr age i.injury_mechanism ib4.ct_diagnosis || hospital_cat:,or
estat icc
estat ic
********************************************************************************

/*******************************************************************************/
/*Intraclass correlation coefficients*/
//Prehospital interval
mixed prehospital_interval || hospital_cat:,reml
estat icc
estat ic

//Referral exit interval
mixed ref_exit_interv || hospital_cat:,reml
estat icc
estat ic

//GOS numerical
mixed gos_numerical || hospital_cat:,reml
estat icc
estat ic

//Total TEFS
mixed total_tefs || hospital_cat:,reml
estat icc
estat ic

//Total TOMS
mixed total_toms || hospital_cat:,reml
estat icc
estat ic


///**************************************************************************************************************************************************************************************************************//
//Factors associated with unfavourable Glasgow outcome scale of neurological injuries//
//Determine the overall median(IQR) Glasgow outcome scale (gos_numeric)

//Glasgow outcome scale (gos_numeric)
histogram _1_gos_numerical, normal
histogram _1_gos_numerical, by(hospital_cat, total) normal
by hospital_cat, sort: swilk _1_gos_numerical
summ _1_gos_numerical, detail
by hospital_cat: summ gos_numeric, detail
ranksum _1_gos_numerical, by( hospital_cat )

replace gos_category=1 if _1_gos_numerical==1 
replace gos_category=1 if _1_gos_numerical==2
replace gos_category=1 if _1_gos_numerical==3
replace gos_category=0 if _1_gos_numerical==4
replace gos_category=0 if _1_gos_numerical==5


//Determine the factors assocaited with unfavourable Glasgow outcome scale (GOS) using the gos_category with 1=favourable outcome as reference 

label define gos_category_label 0 "Favorable outcome(GOS=4 or 5)" 1"Unfavorable outcome(GOS=3,2 or 1)"
label value gos_category gos_category_label
tabulate gos_category
tabulate gos_category, nolabel
tab gos_category hospital_cat, chi2 exact expected col

/*****************************************************************************************************************/
//Bivariate analysis with all-cause mortality
melogit gos_category age || hospital_cat:,or
melogit gos_category sex || hospital_cat:,or
melogit gos_category i.marital || hospital_cat:,or
melogit gos_category i.injury_mechanism || hospital_cat:,or
melogit gos_category nohelmet|| hospital_cat:,or
melogit gos_category mode_of_arrival || hospital_cat:,or
melogit gos_category prehospital_care || hospital_cat:,or
melogit gos_category prehospital_interval_cat || hospital_cat:,or
melogit gos_category ref_exit_interv_cat || hospital_cat:,or
melogit gos_category serious_injuries || hospital_cat:,or
melogit gos_category kts_cat|| hospital_cat:,or
melogit gos_category gcs_cat|| hospital_cat:,or
melogit gos_category ct_diagnosis || hospital_cat:,or
melogit gos_category neuro_rx || hospital_cat:,or
melogit gos_category medical_illness|| hospital_cat:,or
melogit gos_category pandemic_status|| hospital_cat:,or

melogit gos_category age i.marital i.injury_mechanism i.mode_of_arrival i.prehospital_interval_cat ib2.serious_injuries ib1.kts_cat ib1.gcs_cat ib0.neuro_rx i.medical_illness || hospital_cat:,or
melogit gos_category age i.injury_mechanism i.mode_of_arrival i.prehospital_interval_cat ib2.serious_injuries ib1.kts_cat ib1.gcs_cat ib0.neuro_rx i.medical_illness || hospital_cat:,or
melogit gos_category age i.mode_of_arrival i.prehospital_interval_cat ib2.serious_injuries ib1.kts_cat ib1.gcs_cat ib0.neuro_rx i.medical_illness || hospital_cat:,or
melogit gos_category age i.injury_mechanism i.prehospital_interval_cat ib2.serious_injuries ib1.kts_cat ib1.gcs_cat ib0.neuro_rx i.medical_illness || hospital_cat:,or
melogit gos_category age  i.prehospital_interval_cat ib2.serious_injuries ib1.kts_cat ib1.gcs_cat ib0.neuro_rx i.medical_illness || hospital_cat:,or
melogit gos_category age  ib2.serious_injuries ib1.kts_cat ib1.gcs_cat ib0.neuro_rx i.medical_illness || hospital_cat:,or

//Final model
melogit gos_category age  ib2.serious_injuries ib1.kts_cat ib1.gcs_cat ib0.neuro_rx  || hospital_cat:,or
estat icc
estat ic


////Additional Analysis 
table hospital_cat hospital, ///
    c(median prehospital_interval ///
      p25 prehospital_interval ///
      p75 prehospital_interval ///
      n prehospital_interval) ///
    format(%9.2f)

	
	table hospital_cat hospital, ///
    c(median ref_exit_interv ///
      p25 ref_exit_interv ///
      p75 ref_exit_interv ///
      n ref_exit_interv) ///
    format(%9.2f)


bysort hospital: tabulate hospital_cat injury_outcome_died, row
bysort hospital: tabulate hospital_cat gos_category, row

mixed prehospital_interval ib1.hospital_cat || hospital:, reml dfmethod(satterthwaite)
mixed prehospital_interval ib2.hospital_cat || hospital:, reml dfmethod(satterthwaite)

mixed ref_exit_interv ib1.hospital_cat || hospital:, reml dfmethod(satterthwaite)
mixed ref_exit_interv ib2.hospital_cat || hospital:, reml dfmethod(satterthwaite)

mixed injury_outcome_died ib1.hospital_cat || hospital:, reml dfmethod(satterthwaite)
mixed injury_outcome_died ib2.hospital_cat || hospital:, reml dfmethod(satterthwaite)


mixed gos_category ib1.hospital_cat || hospital:, reml dfmethod(satterthwaite)
mixed gos_category ib2.hospital_cat || hospital:, reml dfmethod(satterthwaite)
*********************************************************************************
mixed prehospital_interval ib1.hospital_cat || study_period:, reml dfmethod(satterthwaite)
estat icc
estat ic

mixed prehospital_interval ib2.hospital_cat || study_period:, reml dfmethod(satterthwaite)
estat icc
estat ic

mixed ref_exit_interv ib1.hospital_cat || study_period:, reml dfmethod(satterthwaite)
estat icc
estat ic

mixed ref_exit_interv ib2.hospital_cat || study_period:, reml dfmethod(satterthwaite)
estat icc
estat ic

mixed injury_outcome ib1.hospital_cat || study_period:, reml dfmethod(satterthwaite)
estat icc
estat ic

mixed injury_outcome ib2.hospital_cat || study_period:, reml dfmethod(satterthwaite)
estat icc
estat ic


mixed gos_category ib1.hospital_cat || study_period:, reml dfmethod(satterthwaite)
estat icc
estat ic

mixed gos_category ib2.hospital_cat || study_period:, reml dfmethod(satterthwaite)
estat icc
estat ic


*************************************************************************************************************************************************************************
