# Supplementary material for: Impact of Rural Trauma Team Development Education on Prehospital Time, Referral-to-Dispatch Interval, and Neurological and Musculoskeletal Injury Outcomes: Cluster Randomized Controlled Trial
Source: JMIR Hum Factors. 2026 Apr 20;13:e82591. doi: 10.2196/82591 (PMC13094805; doi:10.2196/82591)
Supplement: Multimedia Appendix 19 [file humanfactors-v13-e82591-s019.zip › Appendix 11 Data analysis code part 1_01142026.do]

clear all


log using "C:\Users\mugmi\Dropbox\PhD\Herman brain Injury\Ann Version dataset\Appendix_11_01142026.log", replace

set more off
use "C:\Users\mugmi\Dropbox\PhD\Herman brain Injury\Ann Version dataset\Paper2\Motorcycle analysis.dta", clear

//Age(age)
histogram age, normal
histogram age, by(hospital_cat, total) normal
by hospital_cat, sort: swilk age
summ age, detail
by hospital_cat: summ age, detail
ranksum age, by( hospital_cat )

//Sex(sex) 
label define sex_label 1 "Male" 2"Female"
label value sex sex_label
tabulate sex
tab sex hospital_cat, chi2 exact expected col

//Marital status(marital)
tabulate marital hospital_cat, chi2 exact expected col

//Employment(employment) 
tabulate employment  hospital_cat, chi2 exact expected col

//Commute distance (commute_distance)
histogram commute_distance, normal
histogram commute_distance, by(hospital_cat, total) normal
by hospital_cat, sort: swilk commute_distance
summ commute_distance, detail
by hospital_cat: summ commute_distance, detail
ranksum commute_distance, by( hospital_cat )

gen commute_distance_new=.
replace commute_distance_new= 0 if (commute_distance<=5)
replace commute_distance_new= 1 if (commute_distance>5)

label var commute_distance_new "Commute Distance"
label define commute_distance_new_label 0 "Less than or equal to 5 KMs" 1 "More than 5 KMs"
label value commute_distance_new commute_distance_new_label
tabulate commute_distance_new
tabulate commute_distance_new  hospital_cat, chi2 exact expected col

//Generating toms variabale
gen toms_old=.
replace toms_old= 0 if (total_toms>=total_tefs) & total_toms !=. & total_tefs !=. & musculoskeletalinjury==1
replace toms_old= 1 if (total_toms<total_tefs) & total_toms !=. & total_tefs !=. & musculoskeletalinjury==1

label var toms_old "Total toms to check"
label define toms_old_label 0 "Favourable" 1 "Unfavourable"
label value toms_old toms_old_label
tabulate toms_old
tabulate toms_old  hospital_cat, chi2 exact expected col

//Road use Category(road_user_category) 
tabulate road_user_category  hospital_cat, chi2 exact expected col

//Mechanism of Injury (injury_mechanism) 
tabulate injury_mechanism hospital_cat, chi2 exact expected col

//Mode of arrival (mode_of_arrival) 
tabulate mode_of_arrival hospital_cat, chi2 exact expected col

//First aid status(prehospital_care) 
tabulate prehospital_care  hospital_cat, chi2 exact expected col

//Comorbidity-chronic medical illness present (comorbidity) 
tabulate comorbidity hospital_cat, chi2 exact expected col

//Injury Severity-Kampala Trauma Score(kts_cat)
tabulate kts_cat  hospital_cat, chi2 exact expected col

//Injury severity based on Glasgow coma scale (gos_numerical) 
tabulate gcs_cat hospital_cat, chi2 exact expected col

//Number of serious injuries (serious_injuries) 
tabulate serious_injuries  hospital_cat, chi2 exact expected col

//Head injury present? (head_injury_present) 
tabulate head_injury_present  hospital_cat, chi2 exact expected col

//No helmet
tabulate nohelmet  hospital_cat, chi2 exact expected col


//Signs and symptoms of suspecting head injury 
tabulate highimpact  hospital_cat, chi2 exact expected col
tabulate unconsciousness  hospital_cat, chi2 exact expected col
tabulate convulsions  hospital_cat, chi2 exact expected col
tabulate amnesia  hospital_cat, chi2 exact expected col
tabulate headache  hospital_cat, chi2 exact expected col
tabulate alc_drug_intoxicated  hospital_cat, chi2 exact expected col
tabulate vomiting  hospital_cat, chi2 exact expected col
tabulate injuries_above_clavicles  hospital_cat, chi2 exact expected col
tabulate csf  hospital_cat, chi2 exact expected col
tabulate focal_neuro_deficits  hospital_cat, chi2 exact expected col
 
		 
//Pre_Post Pandemic 
gen pandemic_status=0
replace pandemic_status= 0 if (study_period<=2)
replace pandemic_status= 1 if (study_period >=3)

label var pandemic_status "Pandemic Status"
label define pandemic_status_label 0 "Pre Pandemic" 1 "Post Pandemic"
label value pandemic_status pandemic_status_label
tabulate pandemic_status
tabulate pandemic_status  hospital_cat, chi2 exact expected col
		 
/******************************************************************************/
/*PRIMARY OUTCOME (prehospital_interval)*/
histogram prehospital_interval, normal
histogram prehospital_interval, by(hospital_cat, total) normal
by hospital_cat, sort: swilk prehospital_interval
summ prehospital_interval, detail
by hospital_cat: summ prehospital_interval, detail
ttest prehospital_interval, by(hospital_cat)   /* Data is not normaly distributed*/
ranksum prehospital_interval, by( hospital_cat )

graph box prehospital_interval, over(hospital_cat)

/*PRIMARY OUTCOME (prehospital_interval)*/
histogram ref_exit_interv, normal
histogram ref_exit_interv, by(hospital_cat, total) normal
by hospital_cat, sort: swilk ref_exit_interv
summ ref_exit_interv, detail
by hospital_cat: summ ref_exit_interv, detail
ttest ref_exit_interv, by(hospital_cat)   /* Data is not normaly distributed*/
ranksum ref_exit_interv, by( hospital_cat )

graph box ref_exit_interv, over(hospital_cat)

/*SECONDARY OUTCOME (Glasgow Outcome Scale (GOS) at 90 days post injury*/
tabulate gos_category  hospital_cat, chi2 exact expected col

tabulate gos_12weeks  hospital_cat, chi2 exact expected col  //Attached as Appendix

/*Difference in proportions of mortality at 90 days between intervention and control arms*/
tabulate injury_outcome hospital_cat, chi2 exact expected col

/* If injury outcome is death- using injury_outcome variable*/
/********************************************/
gen injury_outcome_died = .
replace injury_outcome_died= 0 if injury_outcome ==1
replace injury_outcome_died= 1 if injury_outcome ==2
label define injury_outcome_died_label 0 "Survived" 1 "Died" 
label values injury_outcome_died injury_outcome_died_label
tabulate injury_outcome_died  hospital_cat, chi2 exact expected col

gen ref_exit_interv_cat = .
replace ref_exit_interv_cat = 0 if ref_exit_interv <=2
replace ref_exit_interv_cat = 1 if ref_exit_interv_cat >2

gen ref_exit_interv_cat_1hr = .
replace ref_exit_interv_cat_1hr= 0 if ref_exit_interv <=1
replace ref_exit_interv_cat_1hr= 1 if ref_exit_interv >1
label define ref_exit_interv_cat_1hr_label 0 "less than/equal 1 Hour" 1 "More than 1 Hour" 
label values ref_exit_interv_cat_1hr ref_exit_interv_cat_1hr_label
tabulate ref_exit_interv_cat_1hr, missing

gen prehospital_interval_cat_1hr = .
replace prehospital_interval_cat_1hr= 0 if prehospital_interval <=1
replace prehospital_interval_cat_1hr= 1 if prehospital_interval >1
label define prehospital_1hr_label 0 "less than/equal 1 Hour" 1 "More than 1 Hour" 
label values prehospital_interval_cat_1hr prehospital_1hr_label
tabulate prehospital_interval_cat_1hr, missing


/*SurvivalAnalysis*/
//Kaplan Meir
stset death_day, fail(injury_outcome_died) id(record_id)
list death_day injury_outcome_died _d _t in 1/10
set scheme s1color
stsum 
stsum, by(hospital_cat)
stsum, by(sex)
sts graph, by(hospital_cat) legend(label(1 "Intervention") label(2 "Control"))
graph export "C:\Users\mugmi\Dropbox\PhD\Herman brain Injury\Ann Version dataset\Intervention_Control_KM_12182025.png", as(png) replace


* Log-rank test
sts test sex, logrank

* Grab statistics from the test
local chi2 = r(chi2)
local df   = r(df)

* Compute p-value from chi2 (robust even if r(p) not stored)
local p    = chi2tail(`df', `chi2')

* Format chi2 and p for display
local chi2str : display %4.2f `chi2'
local pstr    : display %5.3f `p'

* Kaplan–Meier plot with number at risk and log-rank in note
sts graph, by(sex) ///
    risktable(, order(1 "Male" 2 "Female")) ///
    xtitle("Analysis time (days)") ///
    ytitle("Survival probability") ///
    title("Kaplan-Meier Survival Estimates") ///
    legend(label(1 "Male") label(2 "Female")) ///
    note(`"Log-rank test: chi2(`df') = `chi2str', p = `pstr'"')
graph export "C:\Users\mugmi\Dropbox\PhD\Herman brain Injury\Ann Version dataset\Sex_KM_12182025.png", as(png) replace
************************************************************************


* Log-rank test
sts test road_user_category, logrank

* Grab statistics from the test
local chi2 = r(chi2)
local df   = r(df)

* Compute p-value from chi2 (robust even if r(p) not stored)
local p    = chi2tail(`df', `chi2')

* Format chi2 and p for display
local chi2str : display %4.2f `chi2'
local pstr    : display %5.3f `p'

* Kaplan–Meier plot with number at risk and log-rank in note
sts graph, by(road_user_category) ///
    risktable(, order(1 "Passenger" 2 "Pedestrian" 3 "Motorcyclist")) ///
    xtitle("Analysis time (days)") ///
    ytitle("Survival probability") ///
    title("Kaplan-Meier Survival Estimates") ///
    legend(label(1 "Passenger") label(2 "Pedestrian") label(3 "Motorcyclist")) ///
    note(`"Log-rank test: chi2(`df') = `chi2str', p = `pstr'"')
graph export "C:\Users\mugmi\Dropbox\PhD\Herman brain Injury\Ann Version dataset\Road_user_category_KM_12182025.png", as(png) replace
************************************************************************
**sts graph, by(hospital_cat) xtitle(Analysis time) title(Kaplan-Meier Survival Estimates) legend(label(1 "Intervention") label(2 "Control"))

	
* Log-rank test
sts test hospital_cat, logrank

* Grab statistics from the test
local chi2 = r(chi2)
local df   = r(df)

* Compute p-value from chi2 (robust even if r(p) not stored)
local p    = chi2tail(`df', `chi2')

* Format chi2 and p for display
local chi2str : display %4.2f `chi2'
local pstr    : display %5.3f `p'

* Kaplan–Meier plot with number at risk and log-rank in note
sts graph, by(hospital_cat) ///
    risktable(, order(1 "Intervention" 2 "Control")) ///
    xtitle("Analysis time (days)") ///
    ytitle("Survival probability") ///
    title("Kaplan-Meier Survival Estimates") ///
    legend(label(1 "Intervention") label(2 "Control")) ///
    note(`"Log-rank test: chi2(`df') = `chi2str', p = `pstr'"')
graph export "C:\Users\mugmi\Dropbox\PhD\Herman brain Injury\Ann Version dataset\Hospital_cat_KM_12182025.png", as(png) replace
*******************************************************************************

sts graph, by(hospital_cat) separate xtitle(Analysis time) byopts(title(Kaplan-Meier Survival Estimates)) byopts(legend(on)) legend(label(1 "Intervention") label(2 "Control"))
graph export "C:\Users\mugmi\Dropbox\PhD\Herman brain Injury\Ann Version dataset\Hospital_cat_KM_separate_12182025.png", as(png) replace


/*Median(IQR) of time to event(death days)-from accident incident to death*/
histogram death_day, normal
histogram death_day, by(hospital_cat, total) normal
by hospital_cat, sort: swilk death_day
summ death_day, detail
by hospital_cat: sum prehospital_interval, detail
ttest death_day, by(hospital_cat)   /* Data is not normaly distributed*/
//Option 1
ranksum death_day, by( hospital_cat )
/*****************************************************************************************************************/
/*Exploratory Analysis for pandemic Status*/
gen   prehospital_interval_cat= .
replace prehospital_interval_cat = 0 if prehospital_interval <=1
replace prehospital_interval_cat = 1 if prehospital_interval >1
label define prehospital_interval_cat_label 0 "less than/equal 1 Hour" 1 "More than 1 Hour" 
label values prehospital_interval_cat prehospital_interval_cat_label
tabulate prehospital_interval_cat, missing
//Prehospital interval
histogram prehospital_interval, normal
ttest prehospital_interval, by(pandemic_status)   /* Data is not normaly distributed*/
ranksum prehospital_interval, by(pandemic_status)
median pandemic_status, by(prehospital_interval_cat)

//Referral exit 
histogram ref_exit_interv, normal
by hospital_cat, sort: swilk ref_exit_interv
ttest ref_exit_interv, by(pandemic_status)   /* Data is not normaly distributed*/
ranksum ref_exit_interv, by(pandemic_status)
median pandemic_status, by(ref_exit_interv_cat )


//Injury outcome Died
tabulate pandemic_status  injury_outcome_died, chi2 exact expected col

/*****************************************************************************************************************/
//Bivariate analysis with all-cause mortality
melogit injury_outcome_died age || hospital_cat:,or
melogit injury_outcome_died sex || hospital_cat:,or
melogit injury_outcome_died i.injury_mechanism || hospital_cat:,or
melogit injury_outcome_died nohelmet|| hospital_cat:,or
melogit injury_outcome_died mode_of_arrival || hospital_cat:,or
melogit injury_outcome_died prehospital_care || hospital_cat:,or
melogit injury_outcome_died prehospital_interval_cat || hospital_cat:,or
melogit injury_outcome_died ref_exit_interv_cat || hospital_cat:,or
melogit injury_outcome_died serious_injuries || hospital_cat:,or
melogit injury_outcome_died medical_illness|| hospital_cat:,or
melogit injury_outcome_died kts_cat|| hospital_cat:,or
melogit injury_outcome_died gcs_cat|| hospital_cat:,or
melogit injury_outcome_died pandemic_status|| hospital_cat:,or


/********************************************************************************************************************/
//Head and brain CT diagnosis (ct_diagnosis)
gen ct_diagnosis=.
replace ct_diagnosis=0 if (ct_inconclusive ==0) 
replace ct_diagnosis=1 if (epidural==1) 
replace ct_diagnosis=1 if (subdural==1 )  
replace ct_diagnosis=1 if (subarachnoid==1) 
replace ct_diagnosis=2 if (intraventricular==1) 
replace ct_diagnosis=2 if (intraparenchymal==1)
replace ct_diagnosis=2 if (diffuse_axonal==1) 
replace ct_diagnosis=2 if (contusions==1) 
replace ct_diagnosis=3 if (skullfracture==1) 
replace ct_diagnosis=4 if (normalct==1) 
replace ct_diagnosis=0 if (maxillofacial==1) 

label var ct_diagnosis "Head and brain CT diagnosis"
label define ct_diagnosis_label 0 "Negative CT Results" 1 "Extra-axial lesions" 2"Axial lesions" 3"skullfracture" 4"Normal CT"
label value ct_diagnosis ct_diagnosis_label
tabulate ct_diagnosis
tabulate ct_diagnosis  hospital_cat, chi2 exact expected row


//Neurosurgical Intervention (neuro_rx)
gen neuro_rx=0
replace neuro_rx= 0 if (watchful_wait==1)
replace neuro_rx= 1 if (craniotomy==1)
replace neuro_rx= 2 if (decompressive==1)

label var neuro_rx "Neurosurgical Intervention"
label define neuro_rx_label 0 "Watchful wait" 1 "Craniotomy" 2"Decompressive"
label value neuro_rx neuro_rx_label
tabulate neuro_rx
tabulate neuro_rx  hospital_cat, chi2 exact expected col


/******************************************************************************************************************************/
//Testing for confounders
melogit injury_outcome_died mode_of_arrival ib2.serious_injuries ref_exit_interv_cat serious_injuries prehospital_interval_cat  || hospital_cat:,or  //mode of arrival was signicant at bivariate but not anymore in multivariate- could be due to confounding effect.
melogit injury_outcome_died mode_of_arrival ib2.serious_injuries ref_exit_interv_cat serious_injuries age || hospital_cat:,or
melogit injury_outcome_died mode_of_arrival ib2.serious_injuries ref_exit_interv_cat serious_injuries sex || hospital_cat:,or
melogit injury_outcome_died mode_of_arrival ib2.serious_injuries ref_exit_interv_cat serious_injuries injury_mechanism || hospital_cat:,or

//dropping the mode of arrival
melogit injury_outcome_died serious_injuries ref_exit_interv_cat serious_injuries  || hospital_cat:,or
melogit injury_outcome_died serious_injuries ref_exit_interv_cat serious_injuries age || hospital_cat:,or
melogit injury_outcome_died serious_injuries ref_exit_interv_cat serious_injuries sex || hospital_cat:,or
melogit injury_outcome_died serious_injuries ref_exit_interv_cat serious_injuries injury_mechanism || hospital_cat:,or

//Final Model
melogit injury_outcome_died mode_of_arrival serious_injuries ref_exit_interv_cat serious_injuries injury_mechanism || hospital_cat:,or
melogit injury_outcome_died serious_injuries ref_exit_interv_cat serious_injuries injury_mechanism || hospital_cat:,or
estat icc
estat ic


/*Two-level multilevel*/
**Random intercept model
mixed death_day || hospital_cat:
estat icc
estat ic

**Fixed level 1 Predictor with randomly varying intercepts
mixed death_day age || hospital_cat:
mixed death_day age || hospital_cat:

melogit injury_outcome_died age || hospital_cat:,or
melogit injury_outcome_died ib2.sex || hospital_cat:,or
melogit injury_outcome_died ib1.injury_mechanism || hospital_cat:,or
melogit injury_outcome_died i.mode_of_arrival || hospital_cat:,or
melogit injury_outcome_died ib1.prehospital_care || hospital_cat:,or
melogit injury_outcome_died i.ref_exit_interv_cat || hospital_cat:,or
melogit injury_outcome_died ib2.serious_injuries || hospital_cat:,or

//Potential confounders
melogit injury_outcome_died ib0.neuro_rx || hospital_cat:,or
melogit injury_outcome_died ib4.ct_diagnosis || hospital_cat:,or
melogit injury_outcome_died ib1.kts_cat || hospital_cat:,or
melogit injury_outcome_died ib1.gcs_cat || hospital_cat:,or
melogit injury_outcome_died prehospital_interval_cat || hospital_cat:,or

melogit injury_outcome_died age sex i.injury_mechanism i.mode_of_arrival ib1.prehospital_care i.ref_exit_interv_cat ib2.serious_injuries ib1.kts_cat ib1.gcs_cat ib4.ct_diagnosis ib0.neuro_rx i.commute_distance_new|| hospital_cat:,or
melogit injury_outcome_died i.mode_of_arrival ib1.prehospital_care i.ref_exit_interv_cat ib2.serious_injuries i.injury_mechanism ib1.kts_cat ib1.gcs_cat ib4.ct_diagnosis ib0.neuro_rx  || hospital_cat:,or
estat icc
estat ic

melogit injury_outcome_died ib1.prehospital_care i.ref_exit_interv_cat ib2.serious_injuries i.injury_mechanism ib1.kts_cat ib1.gcs_cat ib4.ct_diagnosis ib0.neuro_rx || hospital_cat:,or
estat icc
estat ic

//Final Model
melogit injury_outcome_died ib1.prehospital_care i.ref_exit_interv_cat ib1.kts_cat ib1.gcs_cat ib4.ct_diagnosis ib0.neuro_rx  || hospital_cat:,or
estat icc
estat ic
********************************************************************************
//Spearmans Correlation, Cronbach's alpha, AUC
spearman total_tefs total_toms, stats(rho p)
alpha total_tefs total_toms
roctab injury_outcome_died total_tefs, graph
graph export "C:\Users\mugmi\Dropbox\PhD\Herman brain Injury\Ann Version dataset\AUC_total_tefs_12242025.png", as(png) replace

roctab injury_outcome_died total_gcs , graph
graph export "C:\Users\mugmi\Dropbox\PhD\Herman brain Injury\Ann Version dataset\AUC_total_gcs_12242025.png", as(png) replace

alpha total_tefs total_toms

alpha total_gcs kts

********************************************************************************


//Additional Analysis from the Reviewers comments
melogit prehospital_interval_cat_1hr age || hospital_cat:,or  
melogit prehospital_interval_cat_1hr ib2.sex || hospital_cat:,or 
melogit prehospital_interval_cat_1hr ib1.injury_mechanism || hospital_cat:,or 
melogit prehospital_interval_cat_1hr i.mode_of_arrival || hospital_cat:,or 
melogit prehospital_interval_cat_1hr ib1.prehospital_care || hospital_cat:,or 
melogit prehospital_interval_cat_1hr i.ref_exit_interv_cat || hospital_cat:,or 
melogit prehospital_interval_cat_1hr ib2.serious_injuries || hospital_cat:,or  
melogit prehospital_interval_cat_1hr i.commute_distance_new || hospital_cat:,or  
melogit prehospital_interval_cat_1hr i.mode_of_arrival || hospital_cat:,or  


//Potential confounders
melogit prehospital_interval_cat_1hr ib0.neuro_rx || hospital_cat:,or 
melogit prehospital_interval_cat_1hr ib4.ct_diagnosis || hospital_cat:,or 
melogit prehospital_interval_cat_1hr ib1.kts_cat || hospital_cat:,or 
melogit prehospital_interval_cat_1hr ib1.gcs_cat || hospital_cat:,or  

melogit prehospital_interval_cat_1hr age sex i.injury_mechanism i.mode_of_arrival ib1.prehospital_care i.ref_exit_interv_cat ib2.serious_injuries ib1.kts_cat ib1.gcs_cat ib4.ct_diagnosis ib0.neuro_rx i.commute_distance_new i.mode_of_arrival|| hospital_cat:,or
melogit prehospital_interval_cat_1hr age sex i.injury_mechanism i.mode_of_arrival ib1.prehospital_care i.ref_exit_interv_cat ib2.serious_injuries ib1.kts_cat ib4.ct_diagnosis ib0.neuro_rx i.commute_distance_new  || hospital_cat:,or
melogit prehospital_interval_cat_1hr age sex i.injury_mechanism i.mode_of_arrival ib1.prehospital_care i.ref_exit_interv_cat ib2.serious_injuries ib4.ct_diagnosis ib0.neuro_rx i.commute_distance_new || hospital_cat:,or
melogit prehospital_interval_cat_1hr age sex i.injury_mechanism ib1.prehospital_care i.ref_exit_interv_cat ib2.serious_injuries ib4.ct_diagnosis ib0.neuro_rx i.commute_distance_new  || hospital_cat:,or
melogit prehospital_interval_cat_1hr age sex i.injury_mechanism ib1.prehospital_care i.ref_exit_interv_cat ib4.ct_diagnosis ib0.neuro_rx i.commute_distance_new  || hospital_cat:,or
melogit prehospital_interval_cat_1hr age sex i.injury_mechanism ib1.prehospital_care i.ref_exit_interv_cat ib0.neuro_rx i.commute_distance_new || hospital_cat:,or
melogit prehospital_interval_cat_1hr age i.injury_mechanism ib1.prehospital_care i.ref_exit_interv_cat ib0.neuro_rx i.commute_distance_new || hospital_cat:,or

melogit prehospital_interval_cat_1hr i.injury_mechanism ib1.prehospital_care i.ref_exit_interv_cat ib0.neuro_rx i.commute_distance_new || hospital_cat:,or
estat icc
estat ic

//Confounder testing
melogit prehospital_interval_cat_1hr ib1.prehospital_care i.ref_exit_interv_cat ib0.neuro_rx ib4.ct_diagnosis ib1.kts_cat ib1.gcs_cat i.commute_distance_new  || hospital_cat:,or
estat icc
estat ic


//Final Model
melogit prehospital_interval_cat_1hr ib1.prehospital_care i.ref_exit_interv_cat ib0.neuro_rx i.commute_distance_new || hospital_cat:,or
estat icc
estat ic

********************************************************************************
//Referral exit model- Additional analysis from review comments
melogit ref_exit_interv_cat_1hr age || hospital_cat:,or  
melogit ref_exit_interv_cat_1hr ib2.sex || hospital_cat:,or 
melogit ref_exit_interv_cat_1hr ib1.injury_mechanism || hospital_cat:,or
melogit ref_exit_interv_cat_1hr i.mode_of_arrival || hospital_cat:,or
melogit ref_exit_interv_cat_1hr ib1.prehospital_care || hospital_cat:,or
melogit ref_exit_interv_cat_1hr ib2.serious_injuries || hospital_cat:,or
melogit ref_exit_interv_cat_1hr  i.commute_distance_new || hospital_cat:,or  


//Potential confounders
melogit ref_exit_interv_cat_1hr ib0.neuro_rx || hospital_cat:,or
melogit ref_exit_interv_cat_1hr ib4.ct_diagnosis || hospital_cat:,or
melogit ref_exit_interv_cat_1hr ib1.kts_cat || hospital_cat:,or
melogit ref_exit_interv_cat_1hr ib1.gcs_cat || hospital_cat:,or
melogit ref_exit_interv_cat_1hr prehospital_interval_cat || hospital_cat:,or

melogit ref_exit_interv_cat_1hr age sex i.injury_mechanism i.mode_of_arrival ib1.prehospital_care ib2.serious_injuries ib1.kts_cat ib1.gcs_cat ib4.ct_diagnosis ib0.neuro_rx i.commute_distance_new || hospital_cat:,or
melogit ref_exit_interv_cat_1hr age sex i.injury_mechanism i.mode_of_arrival ib2.serious_injuries ib1.kts_cat ib1.gcs_cat ib4.ct_diagnosis ib0.neuro_rx || hospital_cat:,or
melogit ref_exit_interv_cat_1hr age sex i.injury_mechanism i.mode_of_arrival ib2.serious_injuries ib1.gcs_cat ib4.ct_diagnosis ib0.neuro_rx || hospital_cat:,or
melogit ref_exit_interv_cat_1hr age sex i.injury_mechanism i.mode_of_arrival ib1.gcs_cat ib4.ct_diagnosis ib0.neuro_rx || hospital_cat:,or
melogit ref_exit_interv_cat_1hr age sex i.injury_mechanism i.mode_of_arrival ib4.ct_diagnosis ib0.neuro_rx || hospital_cat:,or
melogit ref_exit_interv_cat_1hr age i.injury_mechanism i.mode_of_arrival ib4.ct_diagnosis ib0.neuro_rx || hospital_cat:,or

melogit ref_exit_interv_cat_1hr age i.injury_mechanism ib4.ct_diagnosis ib0.neuro_rx || hospital_cat:,or
estat icc
estat ic

//Controling for confounders
melogit ref_exit_interv_cat_1hr age i.injury_mechanism ib4.ct_diagnosis ib0.neuro_rx ib1.kts_cat ib1.gcs_cat prehospital_interval_cat || hospital_cat:,or
estat icc
estat ic


//Final Model
melogit ref_exit_interv_cat_1hr age i.injury_mechanism ib4.ct_diagnosis || hospital_cat:,or
estat icc
estat ic

/*******************************************************************************/
/*Intraclass correlation coefficients*/
//Prehospital interval
mixed prehospital_interval || hospital_cat:,reml
estat icc
estat ic

//Referral exit interval
mixed ref_exit_interv || hospital_cat:,reml
estat icc
estat ic

//GOS numerical
mixed gos_numerical || hospital_cat:,reml
estat icc
estat ic

//Total TEFS
mixed total_tefs || hospital_cat:,reml
estat icc
estat ic

//Total TOMS
mixed total_toms || hospital_cat:,reml
estat icc
estat ic

*********************************************************************************************************************
//Additional Analysis from the Reviewers comments- Treatment Barriers-rx_barriers

melogit rx_barriers age || hospital_cat:,or  
melogit rx_barriers ib2.sex || hospital_cat:,or 
melogit rx_barriers ib1.injury_mechanism || hospital_cat:,or 
melogit rx_barriers i.mode_of_arrival || hospital_cat:,or 
melogit rx_barriers ib1.prehospital_care || hospital_cat:,or 
melogit rx_barriers i.ref_exit_interv_cat || hospital_cat:,or 
melogit rx_barriers ib2.serious_injuries || hospital_cat:,or  
melogit rx_barriers i.commute_distance_new || hospital_cat:,or  
melogit rx_barriers i.prehospital_interval_cat_1hr || hospital_cat:,or  
melogit rx_barriers i.injury_outcome_died || hospital_cat:,or  
melogit rx_barriers i.toms_old || hospital_cat:,or  
melogit rx_barriers i.gos_category || hospital_cat:,or  


  

//Potential confounders
melogit rx_barriers ib0.neuro_rx || hospital_cat:,or 
melogit rx_barriers ib4.ct_diagnosis || hospital_cat:,or 
melogit rx_barriers ib1.kts_cat || hospital_cat:,or 
melogit rx_barriers ib1.gcs_cat || hospital_cat:,or  

melogit rx_barriers age sex i.injury_mechanism i.mode_of_arrival ib1.prehospital_care i.ref_exit_interv_cat ib2.serious_injuries i.commute_distance_new i.injury_outcome_died i.gos_category ib1.kts_cat ib1.gcs_cat ib4.ct_diagnosis ib0.neuro_rx || hospital_cat:,or
melogit rx_barriers age sex i.mode_of_arrival ib1.prehospital_care i.ref_exit_interv_cat ib2.serious_injuries i.commute_distance_new i.injury_outcome_died i.gos_category ib1.kts_cat ib1.gcs_cat ib4.ct_diagnosis ib0.neuro_rx || hospital_cat:,or
melogit rx_barriers age i.mode_of_arrival ib1.prehospital_care i.ref_exit_interv_cat ib2.serious_injuries i.commute_distance_new i.injury_outcome_died i.gos_category ib1.kts_cat ib1.gcs_cat ib4.ct_diagnosis ib0.neuro_rx || hospital_cat:,or
melogit rx_barriers age i.mode_of_arrival ib1.prehospital_care ib2.serious_injuries i.commute_distance_new i.injury_outcome_died i.gos_category ib1.kts_cat ib1.gcs_cat ib4.ct_diagnosis ib0.neuro_rx || hospital_cat:,or
melogit rx_barriers age i.mode_of_arrival ib2.serious_injuries i.commute_distance_new i.injury_outcome_died i.gos_category ib1.kts_cat ib1.gcs_cat ib4.ct_diagnosis ib0.neuro_rx || hospital_cat:,or
melogit rx_barriers age i.mode_of_arrival ib2.serious_injuries i.injury_outcome_died i.gos_category ib1.kts_cat ib1.gcs_cat ib4.ct_diagnosis ib0.neuro_rx || hospital_cat:,or


melogit rx_barriers age i.mode_of_arrival ib2.serious_injuries i.injury_outcome_died i.gos_category ib1.kts_cat ib1.gcs_cat ib4.ct_diagnosis ib0.neuro_rx || hospital_cat:,or
estat icc
estat ic

//Confounder testing
melogit rx_barriers ib1.prehospital_care i.ref_exit_interv_cat ib0.neuro_rx ib4.ct_diagnosis ib1.kts_cat ib1.gcs_cat i.commute_distance_new  || hospital_cat:,or
estat icc
estat ic


//Final Model
melogit rx_barriers age i.mode_of_arrival ib2.serious_injuries i.injury_outcome_died i.gos_category ib1.kts_cat ib1.gcs_cat ib4.ct_diagnosis ib0.neuro_rx || hospital_cat:,or
estat icc
estat ic

*****************************************************************************************************************************************************************************************


///**************************************************************************************************************************************************************************************************************//
//Factors associated with unfavourable Glasgow outcome scale of neurological injuries//
//Determine the overall median(IQR) Glasgow outcome scale (gos_numeric)

//Glasgow outcome scale (gos_numeric)
histogram gos_numeric, normal
histogram gos_numeric, by(hospital_cat, total) normal
by hospital_cat, sort: swilk gos_numeric
summ gos_numeric, detail
by hospital_cat: summ gos_numeric, detail
ranksum gos_numeric, by( hospital_cat )

//Determine the factors assocaited with unfavourable Glasgow outcome scale (GOS) using the gos_category with 1=favourable outcome as reference 
replace gos_category=2 if gos_category==0 
replace gos_category=3 if gos_category==1 
replace gos_category=0 if gos_category==3
replace gos_category=1 if gos_category==2

label define gos_category_label 0 "Favorable outcome(GOS=4 or 5)" 1"Unfavorable outcome(GOS=3,2 or 1)"
label value gos_category gos_category_label
tabulate gos_category
tabulate gos_category, nolabel
tab gos_category hospital_cat, chi2 exact expected col

/*****************************************************************************************************************/
//Bivariate analysis with all-cause mortality
melogit gos_category age || hospital_cat:,or
melogit gos_category sex || hospital_cat:,or
melogit gos_category i.marital || hospital_cat:,or
melogit gos_category i.injury_mechanism || hospital_cat:,or
melogit gos_category nohelmet|| hospital_cat:,or
melogit gos_category mode_of_arrival || hospital_cat:,or
melogit gos_category prehospital_care || hospital_cat:,or
melogit gos_category prehospital_interval_cat || hospital_cat:,or
melogit gos_category ref_exit_interv_cat || hospital_cat:,or
melogit gos_category serious_injuries || hospital_cat:,or
melogit gos_category kts_cat|| hospital_cat:,or
melogit gos_category gcs_cat|| hospital_cat:,or
melogit gos_category ct_diagnosis || hospital_cat:,or
melogit gos_category neuro_rx || hospital_cat:,or
melogit gos_category medical_illness|| hospital_cat:,or
melogit gos_category pandemic_status|| hospital_cat:,or

melogit gos_category age i.marital i.injury_mechanism i.mode_of_arrival i.prehospital_interval_cat ib2.serious_injuries ib1.kts_cat ib1.gcs_cat ib0.neuro_rx i.medical_illness || hospital_cat:,or
melogit gos_category age i.injury_mechanism i.mode_of_arrival i.prehospital_interval_cat ib2.serious_injuries ib1.kts_cat ib1.gcs_cat ib0.neuro_rx i.medical_illness || hospital_cat:,or
melogit gos_category age i.mode_of_arrival i.prehospital_interval_cat ib2.serious_injuries ib1.kts_cat ib1.gcs_cat ib0.neuro_rx i.medical_illness || hospital_cat:,or
melogit gos_category age i.injury_mechanism i.prehospital_interval_cat ib2.serious_injuries ib1.kts_cat ib1.gcs_cat ib0.neuro_rx i.medical_illness || hospital_cat:,or
melogit gos_category age  i.prehospital_interval_cat ib2.serious_injuries ib1.kts_cat ib1.gcs_cat ib0.neuro_rx i.medical_illness || hospital_cat:,or
melogit gos_category age  ib2.serious_injuries ib1.kts_cat ib1.gcs_cat ib0.neuro_rx i.medical_illness || hospital_cat:,or

//Final model
melogit gos_category age  ib2.serious_injuries ib1.kts_cat ib1.gcs_cat ib0.neuro_rx  || hospital_cat:,or
estat icc
estat ic


////Additional Analysis 
table hospital_cat hospital, ///
    c(median prehospital_interval ///
      p25 prehospital_interval ///
      p75 prehospital_interval ///
      n prehospital_interval) ///
    format(%9.2f)

	
	table hospital_cat hospital, ///
    c(median ref_exit_interv ///
      p25 ref_exit_interv ///
      p75 ref_exit_interv ///
      n ref_exit_interv) ///
    format(%9.2f)


bysort hospital: tabulate hospital_cat injury_outcome_died, row
bysort hospital: tabulate hospital_cat gos_category, row

mixed prehospital_interval ib1.hospital_cat || hospital:, reml dfmethod(satterthwaite)
mixed prehospital_interval ib2.hospital_cat || hospital:, reml dfmethod(satterthwaite)

mixed ref_exit_interv ib1.hospital_cat || hospital:, reml dfmethod(satterthwaite)
mixed ref_exit_interv ib2.hospital_cat || hospital:, reml dfmethod(satterthwaite)

mixed injury_outcome_died ib1.hospital_cat || hospital:, reml dfmethod(satterthwaite)
mixed injury_outcome_died ib2.hospital_cat || hospital:, reml dfmethod(satterthwaite)


mixed gos_category ib1.hospital_cat || hospital:, reml dfmethod(satterthwaite)
mixed gos_category ib2.hospital_cat || hospital:, reml dfmethod(satterthwaite)
*********************************************************************************
mixed prehospital_interval ib1.hospital_cat || study_period:, reml dfmethod(satterthwaite)
estat icc
estat ic

mixed prehospital_interval ib2.hospital_cat || study_period:, reml dfmethod(satterthwaite)
estat icc
estat ic

mixed ref_exit_interv ib1.hospital_cat || study_period:, reml dfmethod(satterthwaite)
estat icc
estat ic

mixed ref_exit_interv ib2.hospital_cat || study_period:, reml dfmethod(satterthwaite)
estat icc
estat ic

mixed injury_outcome ib1.hospital_cat || study_period:, reml dfmethod(satterthwaite)
estat icc
estat ic

mixed injury_outcome ib2.hospital_cat || study_period:, reml dfmethod(satterthwaite)
estat icc
estat ic


mixed gos_category ib1.hospital_cat || study_period:, reml dfmethod(satterthwaite)
estat icc
estat ic

mixed gos_category ib2.hospital_cat || study_period:, reml dfmethod(satterthwaite)
estat icc
estat ic

mixed rx_barriers ib2.hospital_cat || study_period:, reml dfmethod(satterthwaite)
estat icc
estat ic

log close


 
