# Supplementary material for: Impact of Rural Trauma Team Development Education on Prehospital Time, Referral-to-Dispatch Interval, and Neurological and Musculoskeletal Injury Outcomes: Cluster Randomized Controlled Trial
Source: JMIR Hum Factors. 2026 Apr 20;13:e82591. doi: 10.2196/82591 (PMC13094805; doi:10.2196/82591)
Supplement: Multimedia Appendix 19 [file humanfactors-v13-e82591-s019.zip › Appendix 12 Data analysis code part 2_12202025.do]

clear all
set more off
use "C:\Users\mugmi\Dropbox\PhD\Herman brain Injury\Ann Version dataset\Paper2\Motorcycle analysis.dta", clear
log using "C:\Users\mugmi\Dropbox\PhD\Herman brain Injury\Ann Version dataset\Appendix_12_112202025.log", replace

//Age(age)
histogram age, normal
histogram age, by(hospital_cat, total) normal
by hospital_cat, sort: swilk age
summ age, detail
by hospital_cat: summ age, detail
ranksum age, by( hospital_cat )

//Commute Distance
histogram commute_distance, normal
histogram commute_distance, by(hospital_cat, total) normal
by hospital_cat, sort: swilk commute_distance
summ commute_distance, detail
by hospital_cat: summ commute_distance, detail
ranksum commute_distance, by( hospital_cat )

gen commute_distance_new=.
replace commute_distance_new= 0 if (commute_distance<=5)
replace commute_distance_new= 1 if (commute_distance>5)

label var commute_distance_new "Commute Distance"
label define commute_distance_new_label 0 "Less than or equal to 5 KMs" 1 "More than 5 KMs"
label value commute_distance_new commute_distance_new_label
tabulate commute_distance_new
tabulate commute_distance_new  hospital_cat, chi2 exact expected col

//Generating toms varibale
gen toms_old=.
replace toms_old= 0 if (total_toms>=total_tefs) & total_toms !=. & total_tefs !=. & musculoskeletalinjury==1
replace toms_old= 1 if (total_toms<total_tefs) & total_toms !=. & total_tefs !=. & musculoskeletalinjury==1

label var toms_old "Total toms to check"
label define toms_old_label 0 "Favourable" 1 "Unfavourable"
label value toms_old toms_old_label
tabulate toms_old
tabulate toms_old  hospital_cat, chi2 exact expected col


//Additional Analysis 11/21/2025
bysort hospital: tabulate hospital_cat toms_old, row

mixed toms_old ib1.hospital_cat || hospital:, reml dfmethod(satterthwaite)
mixed toms_old ib2.hospital_cat || hospital:, reml dfmethod(satterthwaite)
*********************************************************************************
mixed toms_old ib1.hospital_cat || study_period:, reml dfmethod(satterthwaite)
estat icc
estat ic

mixed toms_old ib2.hospital_cat || study_period:, reml dfmethod(satterthwaite)
estat icc
estat ic


/* Objective 1
Compare the mean prehospital intervals between the intervetion and control groups */

sort hospital_cat
hist prehospital_interval, normal
hist prehospital_interval, by(hospital_cat) normal 
swilk prehospital_interval 

summ prehospital_interval, detail
by hospital_cat: summ prehospital_interval, detail

robvar prehospital_interval, by(hospital_cat) 
ttest prehospital_interval, by(hospital_cat) unequal
ranksum prehospital_interval, by(hospital_cat)
median prehospital_interval, by(hospital_cat)

regress prehospital_interval i.hospital_cat
regress prehospital_interval i.hospital_cat, vce(cluster hospital)
regress prehospital_interval month#i.hospital_cat, vce(cluster hospital)
margins month#i.hospital_cat
marginsplot, name(fig1, replace)
graph export "C:\Users\mugmi\Dropbox\PhD\Herman brain Injury\Ann Version dataset\prehospital_interval_Hospital_cat_Fig1_12202025.png", as(png) replace

regress prehospital_interval month##i.hospital_cat, vce(cluster hospital)
margins month#hospital_cat
marginsplot, name(fig2, replace)
graph export "C:\Users\mugmi\Dropbox\PhD\Herman brain Injury\Ann Version dataset\prehospital_interval_Hosp_cat_Fig2_12202025.png", as(png) replace


graph box prehospital_interval , by( hospital_cat )
graph export "C:\Users\mugmi\Dropbox\PhD\Herman brain Injury\Ann Version dataset\prehospital_interval_Hosp_cat_Box_plot_12202025.png", as(png) replace


mixed prehospital_interval month##i.hospital_cat || hospital:,
margins month#hospital_cat
marginsplot, name(fig3, replace)
contrast month#hospital_cat
graph export "C:\Users\mugmi\Dropbox\PhD\Herman brain Injury\Ann Version dataset\prehospital_interval_Hospital_cat_Fig3_12202025.png", as(png) replace

************************************************************************************************
//Additional Analysis-request from reviewers
regress prehospital_interval i.hospital_cat 
regress prehospital_interval i.hospital_cat, vce(cluster hospital)
regress prehospital_interval study_period#i.hospital_cat, vce(cluster hospital)


margins study_period#i.hospital_cat
marginsplot, name(fig1_study_period_prehospital, replace)
graph export "C:\Users\mugmi\Dropbox\PhD\Herman brain Injury\Ann Version dataset\fig1_study_period_prehospital_12202025.png", as(png) replace


regress prehospital_interval study_period##i.hospital_cat, vce(cluster hospital)
margins study_period#i.hospital_cat
marginsplot, name(fig2_study_period_prehospital, replace)
graph export "C:\Users\mugmi\Dropbox\PhD\Herman brain Injury\Ann Version dataset\fig2_study_period_prehospital_12202025.png", as(png) replace

graph box prehospital_interval , by( hospital_cat )
graph export "C:\Users\mugmi\Dropbox\PhD\Herman brain Injury\Ann Version dataset\fig3_study_period_prehospital_Fig3_12202025.png", as(png) replace

mixed prehospital_interval study_period##i.hospital_cat || hospital:,
margins study_period#hospital_cat
marginsplot, name(fig4_study_period_prehospital, replace)
contrast study_period#hospital_cat
graph export "C:\Users\mugmi\Dropbox\PhD\Herman brain Injury\Ann Version dataset\fig4_study_period_prehospital_12202025.png", as(png) replace

//ref_exit_interval
regress ref_exit_interv i.hospital_cat 
regress ref_exit_interv i.hospital_cat, vce(cluster hospital)
regress ref_exit_interv study_period#i.hospital_cat, vce(cluster hospital)

margins study_period#i.hospital_cat
marginsplot, name(fig1_study_period_ref_exit, replace)
graph export "C:\Users\mugmi\Dropbox\PhD\Herman brain Injury\Ann Version dataset\fig1_study_period_ref_exit_12202025.png", as(png) replace


regress ref_exit_interv study_period##i.hospital_cat, vce(cluster hospital)
margins study_period#hospital_cat
marginsplot, name(fig2_study_period_ref_exit, replace)
graph export "C:\Users\mugmi\Dropbox\PhD\Herman brain Injury\Ann Version dataset\fig2_study_period_ref_exit_12202025.png", as(png) replace

graph box ref_exit_interv , by( hospital_cat )
graph export "C:\Users\mugmi\Dropbox\PhD\Herman brain Injury\Ann Version dataset\fig2_study_period_ref_exit_boxplot_12202025.png", as(png) replace

mixed ref_exit_interv study_period##i.hospital_cat || hospital:,
margins study_period#hospital_cat
marginsplot, name(fig3_study_period_ref_exit, replace)
contrast study_period#hospital_cat
graph export "C:\Users\mugmi\Dropbox\PhD\Herman brain Injury\Ann Version dataset\fig3_study_period_ref_exit_12202025.png", as(png) replace


//gos_numerical
regress gos_numerical i.hospital_cat 
regress gos_numerical i.hospital_cat, vce(cluster hospital)
regress gos_numerical study_period#i.hospital_cat, vce(cluster hospital)

margins study_period#i.hospital_cat
marginsplot, name(fig1_study_period_gos, replace)
regress gos_numerical study_period##i.hospital_cat, vce(cluster hospital)
margins study_period#hospital_cat
marginsplot, name(fig1_study_period_gos_numerical, replace)
graph export "C:\Users\mugmi\Dropbox\PhD\Herman brain Injury\Ann Version dataset\fig1_study_period_gos_numerical_12202025.png", as(png) replace

graph box gos_numerical , by( hospital_cat )
graph export "C:\Users\mugmi\Dropbox\PhD\Herman brain Injury\Ann Version dataset\fig1_study_period_gos_numerical_boxplot_12202025.png", as(png) replace

mixed gos_numerical study_period##i.hospital_cat || hospital:,
margins study_period#hospital_cat
marginsplot, name(fig2_study_period_gos_numerical, replace)
contrast study_period#hospital_cat
graph export "C:\Users\mugmi\Dropbox\PhD\Herman brain Injury\Ann Version dataset\fig2_study_period_gos_numerical_12202025.png", as(png) replace


//total_toms
regress total_toms i.hospital_cat 
regress total_toms i.hospital_cat, vce(cluster hospital)
regress total_toms study_period#i.hospital_cat, vce(cluster hospital)

margins study_period#i.hospital_cat
marginsplot, name(fig1_study_period_total_toms, replace)
graph export "C:\Users\mugmi\Dropbox\PhD\Herman brain Injury\Ann Version dataset\fig1_study_period_total_toms_12202025.png", as(png) replace


regress total_toms study_period##i.hospital_cat, vce(cluster hospital)
margins study_period#hospital_cat
marginsplot, name(fig2_study_period_total_toms, replace)
graph export "C:\Users\mugmi\Dropbox\PhD\Herman brain Injury\Ann Version dataset\fig2_study_period_total_toms_12202025.png", as(png) replace

graph box total_toms , by( hospital_cat )
graph export "C:\Users\mugmi\Dropbox\PhD\Herman brain Injury\Ann Version dataset\fig2_study_period_total_toms_box_12202025.png", as(png) replace

mixed total_toms study_period##i.hospital_cat || hospital:,
margins study_period#hospital_cat
marginsplot, name(fig3_study_period_total_toms, replace)
contrast study_period#hospital_cat
graph export "C:\Users\mugmi\Dropbox\PhD\Herman brain Injury\Ann Version dataset\fig3_study_period_total_toms_12202025.png", as(png) replace


/* Objective 2
Compare the mean TEFS score and TOMS score between the intervetion and control groups */
* TEFS
hist total_tefs, normal
hist total_tefs, by(hospital_cat) normal
swilk total_tefs 

summ total_tefs, detail
by hospital_cat: summ total_tefs, detail

robvar total_tefs, by(hospital_cat) 
ttest total_tefs, by(hospital_cat)
ranksum total_tefs, by(hospital_cat)
median total_tefs, by(hospital_cat)

regress total_tefs i.hospital_cat
regress total_tefs i.hospital_cat, vce(cluster hospital)
regress total_tefs i.hospital_cat month#i.hospital_cat, vce(cluster hospital)
margins month#i.hospital_cat
marginsplot, name(fig1_total_tefs, replace)
graph export "C:\Users\mugmi\Dropbox\PhD\Herman brain Injury\Ann Version dataset\fig1_total_tefs_12202025.png", as(png) replace


regress total_tefs month##i.hospital_cat, vce(cluster hospital)
margins month#hospital_cat
marginsplot, name(fig2_total_tefs, replace)
graph export "C:\Users\mugmi\Dropbox\PhD\Herman brain Injury\Ann Version dataset\fig2_total_tefs_12202025.png", as(png) replace

graph box total_tefs , by( hospital_cat )
graph export "C:\Users\mugmi\Dropbox\PhD\Herman brain Injury\Ann Version dataset\fig2_total_tefs_box1_12202025.png", as(png) replace

graph box total_tefs if toms_old==1  , by( hospital_cat ) 
graph export "C:\Users\mugmi\Dropbox\PhD\Herman brain Injury\Ann Version dataset\fig2_total_tefs_box2_12202025.png", as(png) replace


* TOMS
hist total_toms, normal
hist total_toms, by(hospital_cat) normal
swilk total_toms 

summ total_toms, detail
by hospital_cat: summ total_toms, detail

robvar total_toms, by(hospital_cat) 
ttest total_toms, by(hospital_cat)
ranksum total_toms, by(hospital_cat)
median total_toms, by(hospital_cat)

regress total_toms i.hospital_cat
regress total_toms i.hospital_cat, vce(cluster hospital)
regress total_toms i.hospital_cat month#i.hospital_cat, vce(cluster hospital)
margins month#i.hospital_cat
marginsplot, name(fig1_total_toms, replace)
graph export "C:\Users\mugmi\Dropbox\PhD\Herman brain Injury\Ann Version dataset\fig1_total_toms_12202025.png", as(png) replace

regress total_toms month##i.hospital_cat, vce(cluster hospital)
margins month#hospital_cat
marginsplot, name(fig2_total_toms, replace)
graph export "C:\Users\mugmi\Dropbox\PhD\Herman brain Injury\Ann Version dataset\fig2_total_toms_12202025.png", as(png) replace

graph combine fig2 fig3
graph box total_toms , by( hospital_cat )
graph export "C:\Users\mugmi\Dropbox\PhD\Herman brain Injury\Ann Version dataset\box_total_toms_12202025.png", as(png) replace

graph box total_toms if toms_old==1 , by( hospital_cat )
graph export "C:\Users\mugmi\Dropbox\PhD\Herman brain Injury\Ann Version dataset\box_total_toms_toms_old_1_12202025.png", as(png) replace

* Tibial fractures present
* TEFS
hist total_tefs if tibial_fracture==1, normal
hist total_tefs if tibial_fracture==1, by(hospital_cat) normal
swilk total_tefs if tibial_fracture==1 

summ total_tefs if tibial_fracture==1, detail
by hospital_cat: summ total_tefs if tibial_fracture==1, detail

robvar total_tefs if tibial_fracture==1, by(hospital_cat) 
ttest total_tefs if tibial_fracture==1, by(hospital_cat)
ranksum total_tefs if tibial_fracture==1, by(hospital_cat)
median total_tefs if tibial_fracture==1, by(hospital_cat)

regress total_tefs i.hospital_cat if tibial_fracture==1
regress total_tefs i.hospital_cat if tibial_fracture==1, vce(cluster hospital)
regress total_tefs i.hospital_cat month#i.hospital_cat if tibial_fracture==1, vce(cluster hospital)
margins month#i.hospital_cat
marginsplot, name(fig1_total_tefs, replace)
graph export "C:\Users\mugmi\Dropbox\PhD\Herman brain Injury\Ann Version dataset\fig1_total_tefs_12202025.png", as(png) replace

graph box total_tefs if tibial_fracture==1, by( hospital_cat )
graph export "C:\Users\mugmi\Dropbox\PhD\Herman brain Injury\Ann Version dataset\box_total_tefs_12202025.png", as(png) replace


* TOMS
hist total_toms if tibial_fracture==1, normal
hist total_toms if tibial_fracture==1, by(hospital_cat) normal
swilk total_toms if tibial_fracture==1 

summ total_toms if tibial_fracture==1, detail
by hospital_cat: summ total_toms if tibial_fracture==1, detail

robvar total_toms if tibial_fracture==1, by(hospital_cat) 
ttest total_toms if tibial_fracture==1, by(hospital_cat)
ranksum total_toms if tibial_fracture==1, by(hospital_cat)
median total_toms if tibial_fracture==1, by(hospital_cat)

regress total_toms i.hospital_cat if tibial_fracture==1
regress total_toms i.hospital_cat if tibial_fracture==1, vce(cluster hospital)
regress total_toms i.hospital_cat month#i.hospital_cat if tibial_fracture==1, vce(cluster hospital)
margins month#i.hospital_cat if tibial_fracture==1
marginsplot, name(fig1_total_toms, replace)
graph export "C:\Users\mugmi\Dropbox\PhD\Herman brain Injury\Ann Version dataset\fig1_total_toms_12202025.png", as(png) replace


//graph combine fig4 fig5
graph box total_toms if tibial_fracture==1, by( hospital_cat )
graph export "C:\Users\mugmi\Dropbox\PhD\Herman brain Injury\Ann Version dataset\box_total_toms_12202025.png", as(png) replace


* Univariate analysis
melogit toms_old age || hospital_cat:, or
melogit toms_old i.sex || hospital_cat:, or // male is the reference
melogit toms_old i.religion || hospital_cat:, or
melogit toms_old i.employment || hospital_cat:, or
melogit toms_old i.newmarital || hospital_cat:, or
melogit toms_old i.commute_distance_new || hospital_cat:, or 
//melogit toms_old commute_distance || hospital_cat:, or
melogit toms_old i.road_user_category || hospital_cat:, or
melogit toms_old i.kts_cat || hospital_cat:, or
melogit toms_old i.injury_mechanism || hospital_cat:, or
melogit toms_old i.tibial_fracture || hospital_cat:, or
melogit toms_old ib2.serious_injuries || hospital_cat:, or
melogit toms_old i.treatment_decision || hospital_cat:, or 
melogit toms_old medical_illness || hospital_cat:, or
melogit toms_old tibia || hospital_cat:, or
melogit toms_old femur || hospital_cat:, or
melogit toms_old humerus || hospital_cat:, or
melogit toms_old radius || hospital_cat:, or
melogit toms_old i.newprehospital_interval || hospital_cat:, or
melogit toms_old i.newref_exit_interv || hospital_cat:, or
melogit toms_old i.timeperiod || hospital_cat:, or
melogit toms_old i.nature_tibial_fracture || hospital_cat:, or 
melogit toms_old ib2.nature_tibial_fracture || hospital_cat:, or 
melogit toms_old i.tibial_fracture_pattern || hospital_cat:, or 


* Multivariable analysis 17 June 2024 p=0.2
melogit toms_old age i.sex i.newmarital i.commute_distance_new i.road_user_category i.kts_cat i.injury_mechanism i.tibial_fracture ib2.serious_injuries i.medical_illness i.tibia i.femur i.humerus i.newprehospital_interval i.timeperiod || hospital_cat:, or

melogit toms_old age i.sex i.newmarital i.road_user_category i.kts_cat i.injury_mechanism i.tibial_fracture ib2.serious_injuries i.medical_illness i.tibia i.femur i.newprehospital_interval i.timeperiod || hospital_cat:, or difficult
melogit toms_old age i.sex i.newmarital i.road_user_category i.kts_cat i.injury_mechanism i.tibial_fracture ib2.serious_injuries i.medical_illness i.femur i.newprehospital_interval i.timeperiod || hospital_cat:, or difficult
melogit toms_old age i.sex i.newmarital i.road_user_category i.injury_mechanism i.tibial_fracture ib2.serious_injuries i.medical_illness i.femur i.newprehospital_interval i.timeperiod || hospital_cat:, or difficult
melogit toms_old age i.newmarital i.road_user_category i.injury_mechanism i.tibial_fracture ib2.serious_injuries i.medical_illness i.femur i.newprehospital_interval i.timeperiod || hospital_cat:, or difficult
melogit toms_old age i.newmarital i.road_user_category i.injury_mechanism ib2.serious_injuries i.newprehospital_interval i.timeperiod || hospital_cat:, or difficult
melogit toms_old age i.newmarital i.road_user_category i.injury_mechanism ib2.serious_injuries i.timeperiod || hospital_cat:, or difficult
melogit toms_old i.newmarital i.road_user_category i.injury_mechanism ib2.serious_injuries i.timeperiod || hospital_cat:, or difficult
melogit toms_old i.newmarital i.injury_mechanism ib2.serious_injuries i.timeperiod || hospital_cat:, or difficult
melogit toms_old i.newmarital ib2.serious_injuries i.timeperiod || hospital_cat:, or difficult

* Final model
melogit toms_old i.newmarital i.injury_mechanism ib2.serious_injuries i.timeperiod || hospital_cat:, or difficult
estat icc
estat ic

/*********************************************************************************************************************/
/* Objective 2
Compare the mean TEFS score and TOMS score between the intervetion and control groups if toms==1((total_toms<total_tefs) & total_toms !=. & total_tefs !=. & musculoskeletalinjury==1) */
keep if toms_old==1 
* TEFS
hist total_tefs, normal
hist total_tefs, by(hospital_cat) normal
swilk total_tefs 


summ total_tefs, detail
by hospital_cat: summ total_tefs, detail

robvar total_tefs, by(hospital_cat) 
ttest total_tefs, by(hospital_cat)
ranksum total_tefs, by(hospital_cat)
median total_tefs, by(hospital_cat)

regress total_tefs i.hospital_cat
regress total_tefs i.hospital_cat, vce(cluster hospital)
regress total_tefs i.hospital_cat month#i.hospital_cat, vce(cluster hospital)
margins month#i.hospital_cat
marginsplot, name(fig2, replace)
graph export "C:\Users\mugmi\Dropbox\PhD\Herman brain Injury\Ann Version dataset\Appendix12_Fig2_total_tefs_12202025.png", as(png) replace

regress total_tefs month##i.hospital_cat, vce(cluster hospital)
margins month#hospital_cat
marginsplot
graph box total_tefs , by( hospital_cat )

* TOMS
hist total_toms, normal
hist total_toms, by(hospital_cat) normal
swilk total_toms 

summ total_toms, detail
by hospital_cat: summ total_toms, detail

robvar total_toms, by(hospital_cat) 
ttest total_toms, by(hospital_cat)
ranksum total_toms, by(hospital_cat)
median total_toms, by(hospital_cat)

regress total_toms i.hospital_cat
regress total_toms i.hospital_cat, vce(cluster hospital)
regress total_toms i.hospital_cat month#i.hospital_cat, vce(cluster hospital)
margins month#i.hospital_cat
marginsplot, name(fig3, replace)
graph export "C:\Users\mugmi\Dropbox\PhD\Herman brain Injury\Ann Version dataset\Appendix12_Fig3_total_toms_12202025.png", as(png) replace

regress total_toms month##i.hospital_cat, vce(cluster hospital)
margins month#hospital_cat
marginsplot
graph combine fig2 fig3
graph box total_toms , by( hospital_cat )
graph export "C:\Users\mugmi\Dropbox\PhD\Herman brain Injury\Ann Version dataset\Appendix_box_12202025.png", as(png) replace

log close
/*************************************************************************************************************************************
